# Supplementary material for: Sensory restoration by epidural stimulation of the lateral spinal cord in upper-limb amputees
Source: eLife. 2020 Jul 21;9:e54349. doi: 10.7554/eLife.54349 (PMC7373432; doi:10.7554/eLife.54349)
Supplement: Supplementary file 1. [file elife-54349-supp1.zip]

Archive with 1 entries (1 files):
- SupplementaryFile1.html
